# Supplementary material for: New insights into the genetic etiology of Alzheimer’s disease and related dementias
Source: Nat Genet. 2022 Apr 4;54(4):412–36. doi: 10.1038/s41588-022-01024-z (PMC9005347; doi:10.1038/s41588-022-01024-z)
Supplement: Supplementary file 4 — Supplementary Tables 1–47. [file 41588_2022_1024_MOESM4_ESM.xlsx]

## Sheet: Table of contents
Supplementary Table 1	Demographic descriptions of the different meta-analyzed GWAS, including a description of EADB per country
Supplementary Table 2	Microarray, imputation properties, statistical approaches and quality control metrics per dataset
Supplementary Table 3	Approximate conditional analyses performed on the Stage I results
Supplementary Table 4	Conditional analyses performed in the EADB TOPMed dataset.
Supplementary Table 5	Summary of association results in Stage I, Stage II and Stage I + II for known and new loci with a genome-wide significant signal
Supplementary Table 6	Loci with P value < 5x10-8 in the Stage I + II analysis but with negative follow-up results in Stage II
Supplementary Table 7	Comparison of results from Stage I, the diagnosed cases only analysis (Stage I restricted to clinically-diagnosed cases) and the UK Biobank analysis.
Supplementary Table 8	HLA alleles associated with AD. HLA alleles with an FDR P value (FDR P) below 0.05 are reported and considered as associated with ADD. In green and red are represented alleles that form distinct haplotypes. DRB1*01:01, DQB1*05:01 and DQA1*01:01 have heterogeneity pvalues below 0.01 but show consistency in results in the most powerful studies (EADB-TOPMed, GR@ACE/DEGESCO, GERAD and EADI). However,…
Supplementary Table 9	HLA three-locus haplotypes associated with AD. HLA haplotypes with an FDR P value (FDR P) below 0.05 are reported and considered as associated with AD. Haplotype DQA1*01:01~DQB1*05:01~DRB1*01:01 has an heterogeneity pvalue below 0.01 but show consistency in results in the most powerful cohorts (EADB-TOPMed, GR@ACE/DEGESCO, GERAD and EADI). However, excluding this haplotype from the analysis leads…
Supplementary Table 10	Z-scores for neurodegenerative and AD related diseases for the risk allele of the ADD associated variants. CJD: Creutzfeldt-Jakob disease, DLB: Dementia with Lewy-bodies, ALS: amyotrophic lateral sclerosis, FTD: Frontotemporal dementia, PD: Parkinson’s disease, WMH: white matter hyperintensities, MRI: magnetic resonance imaging.
Supplementary Table 11	Summary of PheWAS results for the ADD associated variants. For a given variant, only traits with an association P value below 1x10-5 are shown.
Supplementary Table 12	Detailed PheWAS results for the ADD associated variants. For a given variant, results are shown for traits with an association P value below 1x10-5 only.
Supplementary Table 13	Number of independent signals associated with ADD in loci associated with PD, FTD or ALS
Supplementary Table 14	Evaluation of the independence of the signals detected in ADD, PD, FTD and ALS
Supplementary Table 15	Results for 93 significant pathways (q value ≤ 0.05) from MAGMA pathway analysis based on Stage I and according to different selection criteria. When restricting this analysis to the meta-analysis based on the clinically diagnosed AD cases, 53 gene sets were significant (q ≤ 0.05). Of these 53 gene sets, 32 reached q ≤ 0.05 in the Stage I analysis and all reached p ≤ 0.05. When a 35-10kb window f…
Supplementary Table 16	Expression enrichment of ADD genetic risk factors in different human cell types based on average gene expression per nucleus in oligodendrocytes, endothelial cells, microglia, glutamatergic/GABAergic neurons and astrocytes (whole brain and different brain areas). Data generated from 49,495 total nuclei derived from 8 human tissue donors ranging in age from 24-66 year (Allen Brain atlas repository…
Supplementary Table 17	Expression enrichment of ADD genetic risk factors in different mouse cell types using mouse single cell dataset from Skene et al. Nat. Genet. 50, 825–833 (2018).
Supplementary Table 18	Relationship between microglia expression and association with ADD risk using MAGMA to test for interaction between expression and pathway membership of each of the 57 significant pathways containing at least 25 genes with measured expression using either human or mouse microglia expression data. Direction indicates whether the interaction is negative or positive in the dataset. In gray is indica…
Supplementary Table 19	Predefined gene priorization score weights for the gene prioritization strategy used in this study for the newly identified ADD risk loci. Each gene prioritization domain (i.e. variant annotation, eQTL/sQTL/pQTL/mQTL/haQTL - GWAS integration, and APP metabolism) are first separated into different categories if QTL information are collected from different tissues or cells (classified as bulk brain…
Supplementary Table 20	Gene prioritization and brain single-cell expression results for the genes in the novel ADD risk loci. For each new loci, in order, we describe: candidate (i.e. at least one hit in categories specified in Supplementary Table 19) gene name, gene type (as described in GENCODE), Ensembl gene ID (ENSG ID), locus name and index number, the total score for the gene (Scoregene), the top score observed i…
Supplementary Table 21	Description of expression and splicing TWAS reference panels used in the study. For each reference panel, name, TWAS tool and model, sample size, number of transcriptome-wide tested features, and Bonferroni-corrected significance thresholds are shown.
Supplementary Table 22	eQTL effects of lead variants within novel ADD risk loci. The data shows the overlap of novel lead variants with significant eQTL variants affecting the expression of genes within 1 Mb in 39 different eQTL catalogues. For the microarray-based monocyte eQTL catalogues (CEDAR and Fairfax 2014), in case of multiple significant associations for the probes pointing out to the same gene, the most signi…
Supplementary Table 23	sQTL effects of lead variants within novel ADD risk loci. The data shows overlap of novel lead variants with significant sQTL variants affecting the alternative splicing of genes within 1 Mb in 18 different sQTL catalogues. The column descriptions in order: brain region or cell group, catalogue name and respective brain region or cell type, locus name and index number, rsIDs of the lead variant b…
Supplementary Table 24	Colocalization between eQTL signals for genes and AD association signal. The data shows the colocalization probability results for AD signal with the eQTL signals of genes within 1 Mb of lead variants of novel AD risk loci in 12 different eQTL catalogues. Only the genes with at least one significant eQTL (in any included tissues or cell groups) overlapping with at least one suggestively significa…
Supplementary Table 25	Colocalization between sQTL signals for genes and ADD association signal. Colocalization probability results for ADD signal with the sQTL signals of splice junctions within 1 Mb of lead variants of novel AD risk loci in 12 different sQTL catalogues. Only the splice junctions with at least one significant sQTL (in any included tissues or cell groups) overlapping with at least one suggestively sign…
Supplementary Table 26	TWAS of ADD using expression reference panels. Expression TWAS (eTWAS) results for genes within 1 Mb of novel lead variants in 13 different expression reference panels used. For each association, TWAS P and Z-score values are shown. Genes are included in this table only if significant in at least one reference panel after Bonferroni correction. Fine-mapping of eTWAS output of FOCUS are shown with…
Supplementary Table 27	TWAS of ADD using splicing reference panels. Splicing TWAS (sTWAS) results for splice junctions within 1 Mb of novel lead variants in 13 different splicing reference panels used. For each association, TWAS Z-score and P values are shown. Splice junctions are included in this table only if significant in at least one reference panel after Bonferroni correction. Splice junction prediction models th…
Supplementary Table 28	ADD-associated predicted methylation results using MetaMeth. Results for ADD-associated significant (after Bonferroni correction) CpG features are shown, where following columns are provided in order: CpG ID, locus name, MetaMeth Z-score, MetaMeth P value, associated gene(s) for the CpG, CpG genomic location with respect to the gene it is annotated for, correlation between blood and BA7 methylati…
Supplementary Table 29	mQTL and haQTL effects of lead variants within novel ADD risk loci. The data shows the overlap of novel lead variants with significant mQTL & haQTL variants affecting respectively methylation (within 5 kb) and histone acetylation (within 1 Mb) of the features in ROSMAP DLPFC mQTL and haQTL catalogues (xQTL Serve). The column descriptions in order: brain region or cell group, catalogue name and re…
Supplementary Table 30	Protein-wide association study (PWAS) of ADD using protein expression reference panels and genetic colocalization between pQTL signals for protein expression regulation and ADD association signal, as reported by Wingo et al., 2021. Both PWAS and pQTL coloc were run using Jansen et al., 2019 ADD GWAS. PWAS results and pQTL coloc results for proteins within 1 Mb of novel lead variants in two differ…
Supplementary Table 31	Enrichment pathway analysis using PPI in STRING and based on the Tier 1 genes described in Fig. 2. GO terms with less than 10 genes were removed. Only GO terms with FDR<0.01 are shown.
Supplementary Table 32	List of variants used to build-up the GRS. Beta, se and P value were estimated in Stage II while allele frequencies are computed in Stage I.
Supplementary Table 33	Demographic descriptions of the different memory clinic and population-based cohorts used for the GRS analysis
Supplementary Table 34	Results of the Cox regression associating the genetic risk score (GRS) with the risk of conversion to AD adjusting for age, sex, number of APOE-ε4 and APOE-ε2 alleles and genetic principal components in population-based cohorts are displayed. Furthermore, three indices of the predictive performance (NRI, ΔC-index, ΔIPA) of the GRS regarding AD conversion at different time points are shown. For C-…
Supplementary Table 35	Results of the Cox regression associating the genetic risk score (GRS) with the risk of conversion to AD adjusting for age, sex, number of APOE-ε4 and APOE-ε2 alleles and genetic principal components in MCI cohorts are displayed. Furthermore, three indices of the predictive performance (NRI, ΔC-index, ΔIPA) of the GRS regarding AD conversion at different time points are shown. For C-index and IPA…
Supplementary Table 36	Hazard ratios (HR) and corresponding 95% confidence intervals (95%-CI) derived from Cox-regression are shown to indicate the increase in AD conversion risk associated with each additional average risk allele in the genetic risk score (GRS). Two versions of the GRS were evaluated: one including only variants known before this study (known-variant GRS; see Table 1 in the main manuscript) and anothe…
Supplementary Table 37	Hazard ratios (HR) and corresponding 95% confidence intervals (95%-CI) derived from Cox-regression of AD conversion for the association of the number of APOE-ε4 alleles (no interaction was modeled) and the interaction term of the genetic risk score (GRS) and the number of APOE-ε4 alleles. Analyses are adjusted for age, sex, and genetic principal components. Results are shown for individual popula…
Supplementary Table 38	AD conversion probabilities for each MCI cohort and each group formed by the deciles of the GRS distribution at 3 years and 5 years follow-up. FACE: Fundacio ACE memory clinic cohort, AMC: Additional, independent memory clinic cohort from Fundacio ACE, UAN: University of Antwerp memory clinic cohort, DCN: German dementia competence network study, HAN: Baltazar memory clinic cohort, UHA: Universit…
Supplementary Table 39	Indices quantifying the predictive performance of a genetic risk score (GRS) including only risk variants known before this study (known-variants-GRS; see Table 1a in the main manuscript) and a GRS including all variants discovered in this study (complete-variants GRS; see Tables 1 and 2 in the main manuscript) with regard to AD conversion are shown. Displayed information on indices for the compl…
Supplementary Table 40	Results of the Cox regression associating the genetic risk score (GRS) with the risk of conversion to all-cause-dementia in population-based cohorts adjusting for age, sex, number of APOE-ε4 and APOE-ε2 alleles and genetic principal components are displayed. Furthermore, three indices of predictive performance (NRI, ΔC-index, ΔIPA) of the GRS regarding conversion to all-cause-dementia at differen…
Supplementary Table 41	Results of the Cox regression associating the genetic risk score (GRS) with the risk of conversion to all-cause-dementia in MCI cohorts adjusting for age, sex, number of APOE-ε4 and APOE-ε2 alleles and genetic principal components are displayed. Furthermore, three indices of predictive performance (NRI, ΔC-index, ΔIPA) of the GRS regarding conversion to all-cause-dementia at different time points…
Supplementary Table 42	Hazard ratios (HR) and corresponding 95% confidence intervals (95%-CI) derived from Cox regression are shown to indicate the increase in risk of conversion to all-cause-dementia associated with each additional average risk allele in the genetic risk score (GRS). Two versions of the GRS were evaluated: one including only variants known before this study (known-variant GRS; see Table 1 in the main …
Supplementary Table 43	Indices quantifying the predictive performance of a genetic risk score (GRS) including only risk variants known before this study (known-variants-GRS; see Table 1 in the main manuscript) and a GRS including all variants discovered in this study (complete-variants GRS; see Tables 1 and 2 in the main manuscript) with regard to all-cause-dementia conversion are shown. Displayed information on indice…
Supplementary Table 44	Probabilities of conversion to all-cause dementia are displayed for each MCI cohort and each group formed by the deciles of the GRS distribution at 3 years and 5 years follow-up. FACE: Fundacio ACE memory clinic cohort, AMC: Additional, independent memory clinic cohort from Fundacio ACE, UAN: University of Antwerp memory clinic cohort, DCN: German dementia competence network study, HAN: Baltazar …
Supplementary Table 45	Percentage of expression of the prioritized genes in different cerebral cell-types
Supplementary Table 46	Variant intensity quality control exclusion criteria
Supplementary Table 47	Relatedness exclusion summary of cases and controls

## Sheet: Supplementary Table 1
Supplementary Table 1: Demographic descriptions of the different meta-analyzed GWAS, including a description of EADB per country
	AD or proxy-ADD cases						Controls
	N	% females	Age	Age at onset	APOE e4 allele frequency		N	% females	Age	APOE e4 allele frequency
DISCOVERY
EADB-TOPMed	20301	61.7	72.0±10.4	71.1±10.5	32.6		21839	57.3	67.0±14.3	13.2
Belgium	1230	64.6	78.7±5.9	78.3±5.9	31.6		1474	61.8	70.1±8.4	13.6
Bulgaria	164	54.9	65.1±8.6	65.1±8.6	22.9		-	-	-	-
Switzerland	182	64.3	76.0±6.5	76.9±6.0	19.2		388	55.9	74.8±4.0	10.1
Czech Republic	183	60.7	75.8±7.8	-	31.7		61	65.6	66.9±7.2	10.7
Denmark	403	57.1	79.6±7.8	79.6±7.8	33.7		654	54.4	73.1±8.5	15.4
Spain	3273	67	75.3±9.0	75.2±9.0	27.2		1685	63.3	69.3±12.0	10
Finland	1151	64	70.9±8.8	69.8±8.5	42		1806	51.4	71.8±7.1	15.9
France	1664	60.2	67.4±11.9	63.2±10.8	33.3		3106	63.8	44.9±15.4	11.5
Germany	1628	60.3	74.8±9.4	74.6±9.8	33.1		2050	56	74.2±8.0	12.3
Greece	614	63	73.1±8.0	72.9±7.9	23.8		1246	57.3	73.1±5.6	9.1
Italy	3271	68.1	73.7±8.9	72.2±8.7	25		1317	56.8	72.2±10.5	8.6
The Netherlands	2438	55.8	66.2±10.7	65.6±10.5	41.9		2389	47.5	60.1±12.0	17.9
Portugal	80	75	69.9±9.2	69.2±8.9	30		74	75.7	67.2±6.8	17.6
Sweden	1533	62.9	72.8±11.2	72.8±11.2	40.7		3089	61.8	70.6±9.8	15.6
United Kingdom	2487	51.1	68.0±10.7	66.4±10.1	34.4		2500	51.8	74.4±7.2	12.8
EADB-HRC	163	54	71.5±7.9	71.5±7.9	31.8		405	48.1	77.2±2.1	14.1
EADI	2400	65.6	74.3±10.1	73.9±10.2	29.4		6338	60.3	80.0±7.6	10.5
GERAD	3030	63.2	78.1±9.3	78.1±9.3	35.1		7153	52	50.7±11.7	15.4
Bonn	635	65.5	77.8±9.8	77.8±9.8	30.1		1210	54.8	69.9±9.3	12.6
RS1	1165	72.9	83.7±0.2	83.7±0.2	33.4		4739	56.7	82.8±0.1	12.9
RS2	141	59.6	82.8±0.6	82.8±0.6	27.1		1961	54.1	73.3±0.2	14.1
GR@ACE/DEGESCO	6497	64.1	81.8±8.8	81.8±8.8	23		6785	49.1	55.9±15.8	11
DemGene	1693	65.5	72.2±8.8	71.6±8.8	39.5		5926	47.7	68.5±11.1	18.2
CCHS	365	68.5	82.7±6.9	82.7±6.9	31.4		6106	54.3	58.5±13.7	15.8
NxC	269	72.4	78.7±6.9	78.7±6.9	26		675	44.4	51.9±8.9	10
UKBB-P	49275	57.3	59.3±6.7	-	22.6		338440	56	55.8±8.2	14
REPLICATION
ADGC	17141	57.3	78.6±8.1	73.4±8.0	37.7		17627	58.8	75.8±8.1	14.4
CHARGE
CHS	450	66	-	81.9±5.2	34		1702	60	81.1±5.0	20
FHS	472	68	-	84.5±7.3	18.5		3878	54	74.4±10.8	11
FinnGen	7329	48.8	82.2±7.4*	78.0±7.6	31.6		252879	56.7	59.3±17.4*	17.8
*age at death or current age

## Sheet: Supplementary Table 2
Supplementary Table 2: Microarray, imputation properties, statistical approaches and quality control metrics per dataset
Study	Number of AD or proxy-ADD cases	Number of controls	Microarray	Imputation Panel	Analysis Software	Adjustment	Lambda (excluding APOE region)		Number of variants
							MAC x info > 20	MAF > 0.01
EADB-TOPMed	20301	21839	Illumina GSA	TOPMed	SNPTEST	PC1 to PC20 + genotyping center	1.064	1.097	21101680
GR@ACE/DEGESCO	6497	6785	Affymetrix Axiom 815K	TOPMed	SNPTEST	PC1 to PC4	1.041	1.047	16079282
GERAD	3030	7153	Illumina Human Hap300,500 and 610-quad	TOPMed	SNPTEST	PC2, PC3	1.046	1.054	12886360
Bonn	635	1210		TOPMed	SNPTEST	PC1, PC2 + center	1.011	1.01	9339932
EADI	2400	6338	Illumina Human 610-quad	TOPMed	SNPTEST	PC1 to PC3	1.03	1.026	12540914
DemGene	1693	5926	Illumina Human Omni Express	TOPMed	SNPTEST	PC1 to PC3, PC5, PC8 to PC11	1.023	1.02	12411964
CCHS	365	6106	Illumina Metabochip and Illumina HumanExome	TOPMed	SNPTEST	none	0.968	1.014	9972662
NxC	269	675	Affymetrix Nsp I 250K chip	TOPMed	SNPTEST	PC1 to PC4	1.073	1.062	7434917
Sub-total TOPMed	35190	56032
RS1	1165	4739	Illumina Human Hap550	HRC	PLINK	PC1 to PC3	1.013	1.01	10260968
RS2	141	1961		HRC	PLINK	PC1 to PC3	0.992	1.014	8478070
EADB-HRC	163	405	Illumina GSA	HRC	SNPTEST	none	1.015	1.014	6758936
Sub-total HRC	1469	7105
UKBB-P	49275	338440	Affymetrix UK BiLEVE Axiom array	HRC+UK10K+1000G	SAIGE	PC1 to PC40 + batch	1.054	1.093	44859967
TOTAL	85934	401577

## Sheet: Supplementary Table 3
Supplementary Table 3: Approximate conditional analyses performed on the Stage I results
Variant of interest				Variant used for adjustment		Results of the conditional analysis for the variant of interest (OR calculated with respect to the effect allele)
Locus	Variant	Chromosome	Position (GRCh38)	Locus	Variant	Effect allele	OR	95% CI	P
MME	rs16824536	3	155069722	/	/	A	0.92	(0.89-0.95)	3.61394e-06
MME	rs16824536	3	155069722	MME	rs61762319	A	0.92	(0.89-0.95)	8.05716e-06
MME	rs61762319	3	155084189	/	/	A	0.87	(0.82-0.91)	2.04864e-08
MME	rs61762319	3	155084189	MME	rs16824536	A	0.87	(0.83-0.91)	4.5425e-08
TREM2	rs10947943	6	41036354	/	/	A	0.95	(0.93-0.97)	6.14414e-06
TREM2	rs10947943	6	41036354	TREM2	rs114812713	A	0.95	(0.93-0.97)	2.31947e-05
TREM2	rs10947943	6	41036354	TREM2	rs143332484	A	0.95	(0.93-0.97)	2.09408e-05
TREM2	rs10947943	6	41036354	TREM2	rs75932628	A	0.95	(0.93-0.97)	2.03837e-05
TREM2	rs10947943	6	41036354	TREM2	rs60755019	A	0.95	(0.93-0.97)	9.15486e-06
TREM2	rs114812713c	6	41066261	/	/	C	1.15	(1.1-1.22)	6.95023e-08
TREM2	rs114812713c	6	41066261	TREM2	rs10947943	C	1.15	(1.09-1.21)	2.61189e-07
TREM2	rs114812713c	6	41066261	TREM2	rs143332484	C	1.16	(1.1-1.22)	2.73288e-08
TREM2	rs114812713c	6	41066261	TREM2	rs75932628	C	1.06	(1-1.11)	0.0380327
TREM2	rs114812713c	6	41066261	TREM2	rs60755019	C	1.15	(1.1-1.22)	5.44054e-08
TREM2	rs143332484	6	41161469	/	/	T	1.4	(1.3-1.5)	5.63845e-19
TREM2	rs143332484	6	41161469	TREM2	rs10947943	T	1.39	(1.29-1.5)	1.90468e-18
TREM2	rs143332484	6	41161469	TREM2	rs114812713	T	1.4	(1.3-1.51)	2.28741e-19
TREM2	rs143332484	6	41161469	TREM2	rs75932628	T	1.4	(1.3-1.51)	3.61648e-19
TREM2	rs143332484	6	41161469	TREM2	rs60755019	T	1.4	(1.3-1.51)	4.52145e-19
TREM2	rs75932628	6	41161514	/	/	T	2.42	(2.06-2.84)	1.48368e-27
TREM2	rs75932628	6	41161514	TREM2	rs10947943	T	2.4	(2.05-2.81)	4.91329e-27
TREM2	rs75932628	6	41161514	TREM2	rs114812713	T	2.12	(1.81-2.48)	2.69114e-20
TREM2	rs75932628	6	41161514	TREM2	rs143332484	T	2.43	(2.07-2.85)	9.62527e-28
TREM2	rs75932628	6	41161514	TREM2	rs60755019	T	2.43	(2.07-2.84)	1.22312e-27
TREM2	rs60755019	6	41181270	/	/	A	0.64	(0.55-0.76)	1.80351e-07
TREM2	rs60755019	6	41181270	TREM2	rs10947943	A	0.65	(0.55-0.76)	2.68071e-07
TREM2	rs60755019	6	41181270	TREM2	rs114812713	A	0.64	(0.54-0.76)	1.41156e-07
TREM2	rs60755019	6	41181270	TREM2	rs143332484	A	0.64	(0.54-0.76)	1.43163e-07
TREM2	rs60755019	6	41181270	TREM2	rs75932628	A	0.64	(0.54-0.76)	1.45763e-07
UMAD1	rs6943429	7	7817263	/	/	T	1.04	(1.03-1.06)	3.07082e-07
UMAD1	rs6943429	7	7817263	ICA1	rs10952097	T	1.04	(1.03-1.06)	4.68157e-07
ICA1	rs10952097	7	8204382	/	/	T	1.07	(1.04-1.1)	3.00412e-07
ICA1	rs10952097	7	8204382	UMAD1	rs6943429	T	1.07	(1.04-1.1)	4.58013e-07
PTK2B	rs73223431	8	27362470	/	/	T	1.07	(1.05-1.09)	5.74045e-15
PTK2B	rs73223431	8	27362470	CLU	rs11787077	T	1.07	(1.05-1.09)	6.59718e-15
CLU	rs11787077	8	27607795	/	/	T	0.9	(0.89-0.92)	1.4796e-33
CLU	rs11787077	8	27607795	PTK2B	rs73223431	T	0.9	(0.89-0.92)	1.72431e-33
CELF1/SPI1a	rs10437655	11	47370397	/	/	A	1.06	(1.04-1.08)	9.14998e-12
CELF1/SPI1a	rs10437655	11	47370397	CELF1/SPI1	rs34467936	A	1.04	(1.02-1.06)	2.03376e-06
CELF1/SPI1a	rs34467936	11	47893747	/	/	A	1.04	(1.02-1.06)	8.7054e-06
CELF1/SPI1a	rs34467936	11	47893747	CELF1/SPI1	rs10437655	A	1.01	(0.99-1.03)	0.202511
SORL1	rs74685827	11	121482368	/	/	T	0.82	(0.77-0.87)	9.06058e-11
SORL1	rs74685827	11	121482368	SORL1	rs11218343	T	0.83	(0.78-0.88)	2.24916e-10
SORL1	rs11218343	11	121564878	/	/	T	1.18	(1.13-1.23)	1.08419e-14
SORL1	rs11218343	11	121564878	SORL1	rs74685827	T	1.18	(1.13-1.23)	2.68735e-14
SLC24A4/RIN3	rs7401792	14	92464917	/	/	A	0.96	(0.95-0.98)	7.80048e-06
SLC24A4/RIN3	rs7401792	14	92464917	SLC24A4/RIN3	rs12590654	A	0.96	(0.95-0.98)	1.62981e-05
SLC24A4/RIN3	rs12590654	14	92472511	/	/	A	0.93	(0.92-0.95)	1.64534e-15
SLC24A4/RIN3	rs12590654	14	92472511	SLC24A4/RIN3	rs7401792	A	0.93	(0.92-0.95)	3.40199e-15
IGH gene cluster	rs7157106	14	105761758	/	/	A	1.06	(1.04-1.08)	1.35662e-07
IGH gene cluster	rs7157106	14	105761758	IGH gene cluster	rs10131280	A	1.06	(1.04-1.08)	1.20574e-07
IGH gene cluster	rs10131280	14	106665591	/	/	A	0.94	(0.91-0.96)	2.18885e-07
IGH gene cluster	rs10131280	14	106665591	IGH gene cluster	rs7157106	A	0.94	(0.91-0.96)	1.94442e-07
APH1B	rs117618017	15	63277703	/	/	T	1.12	(1.09-1.15)	2.1853e-21
APH1B	rs117618017	15	63277703	SNX1	rs3848143	T	1.12	(1.09-1.14)	1.39531e-20
SNX1	rs3848143	15	64131307	/	/	A	0.95	(0.93-0.97)	1.12342e-06
SNX1	rs3848143	15	64131307	APH1B	rs117618017	A	0.96	(0.94-0.98)	7.13577e-06
SNX1	rs3848143	15	64131307	TRIP4	rs74615166	A	0.96	(0.94-0.98)	1.92708e-05
TRIP4	rs74615166d	15	64433291	/	/	T	0.94	(0.89-0.99)	0.0187004
TRIP4	rs74615166d	15	64433291	SNX1	rs3848143	T	0.97	(0.92-1.02)	0.263288
DOC2A	rs1140239	16	30010081	/	/	T	0.94	(0.93-0.96)	5.83091e-12
DOC2A	rs1140239	16	30010081	KAT8	rs889555	T	0.95	(0.93-0.97)	4.28487e-09
KAT8	rs889555	16	31111250	/	/	T	0.95	(0.93-0.96)	1.068e-09
KAT8	rs889555	16	31111250	DOC2A	rs1140239	T	0.96	(0.94-0.97)	7.12066e-07
WWOX	rs62039712e	16	79321960	/	/	A	1.04	(1.02-1.07)	0.00143972
WWOX	rs62039712e	16	79321960	MAF	rs450674	A	1.04	(1.02-1.07)	0.00127832
MAF	rs450674	16	79574511	/	/	T	1.05	(1.03-1.06)	1.12129e-07
MAF	rs450674	16	79574511	WWOX	rs62039712	T	1.05	(1.03-1.06)	1.00215e-07
PLCG2	rs12446759	16	81739398	/	/	A	1.06	(1.04-1.08)	2.78643e-12
PLCG2	rs12446759	16	81739398	PLCG2	rs72824905	A	1.06	(1.04-1.08)	9.53832e-12
PLCG2	rs72824905	16	81908423	/	/	C	1.36	(1.24-1.49)	2.62262e-10
PLCG2	rs72824905	16	81908423	PLCG2	rs12446759	C	1.35	(1.22-1.48)	8.98896e-10
MAPTb	rs56328224	17	45495053	/	/	T	0.95	(0.93-0.97)	9.46354e-08
MAPTb	rs56328224	17	45495053	MAPT	rs9468	T	NA	NA	NA
MAPTb	rs56328224	17	45495053	MAPT	rs199515	T	1	(0.98-1.02)	0.783876
MAPTb	rs9468	17	46024197	/	/	T	1.06	(1.04-1.08)	1.99719e-08
MAPTb	rs9468	17	46024197	MAPT	rs56328224	T	NA	NA	NA
MAPTb	rs9468	17	46024197	MAPT	rs199515	T	1	(0.99-1.02)	0.661975
MAPTb	rs199515	17	46779275	/	/	C	1.06	(1.04-1.08)	5.94912e-09
MAPTb	rs199515	17	46779275	MAPT	rs56328224	C	1.01	(0.99-1.03)	0.240171
MAPTb	rs199515	17	46779275	MAPT	rs9468	C	1.01	(0.99-1.03)	0.408654
ABCA7	rs12151021	19	1050875	/	/	A	1.11	(1.09-1.13)	7.9351e-30
ABCA7	rs12151021	19	1050875	ABCA7	rs112131072	A	1.11	(1.09-1.13)	2.84758e-30
ABCA7	rs12151021	19	1050875	KLF16	rs149080927	A	1.11	(1.09-1.13)	8.17689e-30
ABCA7	rs112131072f	19	1066626	/	/	A	0.91	(0.88-0.93)	2.61678e-11
ABCA7	rs112131072f	19	1066626	ABCA7	rs12151021	A	0.91	(0.88-0.93)	9.05307e-12
ABCA7	rs112131072f	19	1066626	KLF16	rs149080927	A	0.91	(0.88-0.93)	1.83428e-11
KLF16	rs149080927	19	1854254	/	/	G	1.05	(1.04-1.07)	6.05551e-09
KLF16	rs149080927	19	1854254	ABCA7	rs12151021	G	1.05	(1.04-1.07)	6.14578e-09
KLF16	rs149080927	19	1854254	ABCA7	rs112131072	G	1.06	(1.04-1.07)	4.22993e-09
APP	rs2154481	21	26101558	/	/	T	1.05	(1.03-1.07)	1.07699e-09
APP	rs2154481	21	26101558	ADAMTS1	rs2830489	T	1.05	(1.03-1.07)	1.29699e-09
ADAMTS1	rs2830489	21	26775872	/	/	T	0.95	(0.93-0.96)	1.84395e-09
ADAMTS1	rs2830489	21	26775872	APP	rs2154481	T	0.95	(0.93-0.96)	2.22072e-09
aLinkage disequilibrium is r2=0.22 between rs10437655 and rs34467936; bLinkage disequilibrium is r2=0.96 between rs56328224 and rs9468, r2=0.76 between rs56328224 and rs199515, and r2=0.79 between rs9468 and rs199515; cIndex variant for the OARD1 locus in Kunkle et al, Nat Genet. 2019;51(3):414–30; dIndex variant for the TRIP4 locus in Ruiz et al, Transl Psychiatry. 2014;4(2); eIndex variant for …

## Sheet: Supplementary Table 4
Supplementary Table 4: Conditional analyses performed in the EADB TOPMed dataset.
Variant of interest				Variant used for adjustment		Results of the conditional analysis for the variant of interest (OR calculated with respect to the effect allele)
Locus	Variant	Chromosome	Position (GRCh38)	Locus	Variant	Effect allele	Other allele	OR	95% CI	P
MME	rs16824536	3	155069722	/	/	A	G	0.89	0.83-0.95	0.000457254
MME	rs16824536	3	155069722	MME	rs61762319	A	G	0.89	0.84-0.95	0.000725114
MME	rs61762319	3	155084189	/	/	G	A	1.2	1.09-1.31	7.67318e-05
MME	rs61762319	3	155084189	MME	rs16824536	G	A	1.19	1.09-1.3	0.000120951
TREM2	rs10947943	6	41036354	/	/	A	G	0.92	0.89-0.96	0.000131245
TREM2	rs10947943	6	41036354	TREM2	rs114812713	A	G	0.92	0.89-0.96	0.000155977
TREM2	rs10947943	6	41036354	TREM2	rs143332484	A	G	0.93	0.89-0.97	0.00031029
TREM2	rs10947943	6	41036354	TREM2	rs75932628	A	G	0.93	0.89-0.96	0.000221886
TREM2	rs10947943	6	41036354	TREM2	rs60755019	A	G	0.92	0.89-0.96	0.000162979
TREM2	rs114812713c	6	41066261	/	/	C	G	1.05	0.95-1.16	0.305737
TREM2	rs114812713c	6	41066261	TREM2	rs10947943	C	G	1.04	0.94-1.15	0.4276
TREM2	rs114812713c	6	41066261	TREM2	rs143332484	C	G	1.06	0.96-1.17	0.244847
TREM2	rs114812713c	6	41066261	TREM2	rs75932628	C	G	0.97	0.87-1.07	0.535777
TREM2	rs114812713c	6	41066261	TREM2	rs60755019	C	G	1.05	0.96-1.16	0.289122
TREM2	rs143332484	6	41161469	/	/	T	C	1.52	1.34-1.71	1.85525e-11
TREM2	rs143332484	6	41161469	TREM2	rs10947943	T	C	1.5	1.33-1.7	4.19862e-11
TREM2	rs143332484	6	41161469	TREM2	rs114812713	T	C	1.52	1.34-1.71	1.63385e-11
TREM2	rs143332484	6	41161469	TREM2	rs75932628	T	C	1.52	1.34-1.72	1.55488e-11
TREM2	rs143332484	6	41161469	TREM2	rs60755019	T	C	1.52	1.34-1.71	1.61842e-11
TREM2	rs75932628	6	41161514	/	/	T	C	2.14	1.58-2.89	2.96571e-07
TREM2	rs75932628	6	41161514	TREM2	rs10947943	T	C	2.1	1.56-2.84	5.31936e-07
TREM2	rs75932628	6	41161514	TREM2	rs114812713	T	C	2.24	1.63-3.08	2.70182e-07
TREM2	rs75932628	6	41161514	TREM2	rs143332484	T	C	2.15	1.59-2.91	2.37586e-07
TREM2	rs75932628	6	41161514	TREM2	rs60755019	T	C	2.14	1.58-2.89	2.71355e-07
TREM2	rs60755019	6	41181270	/	/	G	A	1.67	1.21-2.32	0.00144556
TREM2	rs60755019	6	41181270	TREM2	rs10947943	G	A	1.66	1.2-2.29	0.00181802
TREM2	rs60755019	6	41181270	TREM2	rs114812713	G	A	1.68	1.21-2.32	0.00139803
TREM2	rs60755019	6	41181270	TREM2	rs143332484	G	A	1.69	1.22-2.34	0.00124817
TREM2	rs60755019	6	41181270	TREM2	rs75932628	G	A	1.68	1.21-2.33	0.00133747
UMAD1	rs6943429	7	7817263	/	/	C	T	0.92	0.9-0.95	6.78092e-08
UMAD1	rs6943429	7	7817263	ICA1	rs10952097	C	T	0.92	0.9-0.95	8.69419e-08
ICA1	rs10952097	7	8204382	/	/	C	T	0.91	0.87-0.96	0.000392126
ICA1	rs10952097	7	8204382	UMAD1	rs6943429	C	T	0.91	0.87-0.96	0.000562737
PTK2B	rs73223431	8	27362470	/	/	T	C	1.07	1.04-1.11	1.19826e-06
PTK2B	rs73223431	8	27362470	CLU	rs11787077	T	C	1.07	1.04-1.11	1.22147e-06
CLU	rs11787077	8	27607795	/	/	C	T	1.12	1.08-1.15	8.93681e-14
CLU	rs11787077	8	27607795	PTK2B	rs73223431	C	T	1.12	1.08-1.15	9.07512e-14
CELF1/SPI1a	rs10437655	11	47370397	/	/	A	G	1.06	1.03-1.09	4.25354e-05
CELF1/SPI1a	rs10437655	11	47370397	CELF1/SPI1	rs34467936	A	G	1.05	1.02-1.08	0.0032869
CELF1/SPI1a	rs34467936	11	47893747	/	/	G	A	0.95	0.93-0.98	0.00129306
CELF1/SPI1a	rs34467936	11	47893747	CELF1/SPI1	rs10437655	G	A	0.97	0.94-1.01	0.125456
SORL1	rs74685827	11	121482368	/	/	G	T	1.24	1.11-1.38	0.000158441
SORL1	rs74685827	11	121482368	SORL1	rs11218343	G	T	1.23	1.1-1.37	0.00021171
SORL1	rs11218343	11	121564878	/	/	C	T	0.86	0.8-0.92	4.53206e-05
SORL1	rs11218343	11	121564878	SORL1	rs74685827	C	T	0.86	0.8-0.93	6.04461e-05
SLC24A4/RIN3	rs7401792	14	92464917	/	/	A	G	0.95	0.93-0.98	0.00172265
SLC24A4/RIN3	rs7401792	14	92464917	SLC24A4/RIN3	rs12590654	A	G	0.96	0.93-0.98	0.00241074
SLC24A4/RIN3	rs12590654	14	92472511	/	/	A	G	0.93	0.9-0.96	2.18104e-06
SLC24A4/RIN3	rs12590654	14	92472511	SLC24A4/RIN3	rs7401792	A	G	0.93	0.9-0.96	2.81585e-06
IGH gene cluster	rs7157106	14	105761758	/	/	G	A	0.94	0.9-0.99	0.0109041
IGH gene cluster	rs7157106	14	105761758	IGH gene cluster	rs10131280	G	A	0.94	0.9-0.99	0.00907242
IGH gene cluster	rs10131280	14	106665591	/	/	A	G	0.92	0.88-0.96	0.000307852
IGH gene cluster	rs10131280	14	106665591	IGH gene cluster	rs7157106	A	G	0.92	0.88-0.96	0.000273309
APH1B	rs117618017	15	63277703	/	/	T	C	1.12	1.07-1.16	2.09114e-07
APH1B	rs117618017	15	63277703	SNX1	rs3848143	T	C	1.11	1.07-1.16	4.89534e-07
SNX1	rs3848143	15	64131307	/	/	A	G	0.94	0.91-0.97	0.00016982
SNX1	rs3848143	15	64131307	APH1B	rs117618017	A	G	0.94	0.91-0.97	0.00035226
SNX1	rs3848143	15	64131307	TRIP4	rs74615166	A	G	0.94	0.91-0.97	0.000635432
TRIP4	rs74615166d	15	64433291	/	/	C	T	1.09	0.99-1.19	0.0763794
TRIP4	rs74615166d	15	64433291	SNX1	rs3848143	C	T	1.04	0.95-1.14	0.409356
DOC2A	rs1140239	16	30010081	/	/	T	C	0.94	0.91-0.97	1.49065e-05
DOC2A	rs1140239	16	30010081	KAT8	rs889555	T	C	0.94	0.91-0.97	9.24191e-05
KAT8	rs889555	16	31111250	/	/	T	C	0.95	0.92-0.98	0.00336249
KAT8	rs889555	16	31111250	DOC2A	rs1140239	T	C	0.96	0.93-1	0.0250228
WWOX	rs62039712e	16	79321960	/	/	A	G	1.04	0.99-1.1	0.084905
WWOX	rs62039712e	16	79321960	MAF	rs450674	A	G	1.04	0.99-1.1	0.0819583
MAF	rs450674	16	79574511	/	/	C	T	0.95	0.92-0.98	0.000396691
MAF	rs450674	16	79574511	WWOX	rs62039712	C	T	0.95	0.92-0.98	0.000384484
PLCG2	rs12446759	16	81739398	/	/	A	G	1.07	1.04-1.11	3.22564e-06
PLCG2	rs12446759	16	81739398	PLCG2	rs72824905	A	G	1.07	1.04-1.1	5.14393e-06
PLCG2	rs72824905	16	81908423	/	/	G	C	0.69	0.59-0.82	1.13445e-05
PLCG2	rs72824905	16	81908423	PLCG2	rs12446759	G	C	0.7	0.59-0.82	1.76262e-05
MAPTb	rs56328224	17	45495053	/	/	T	C	0.95	0.91-0.98	0.00174829
MAPTb	rs56328224	17	45495053	MAPT	rs9468	T	C	1.01	0.86-1.19	0.890282
MAPTb	rs56328224	17	45495053	MAPT	rs199515	T	C	1.02	0.95-1.09	0.570018
MAPTb	rs9468	17	46024197	/	/	C	T	0.94	0.91-0.98	0.00112217
MAPTb	rs9468	17	46024197	MAPT	rs56328224	C	T	0.95	0.81-1.1	0.484049
MAPTb	rs9468	17	46024197	MAPT	rs199515	C	T	1.02	0.95-1.1	0.630487
MAPTb	rs199515	17	46779275	/	/	C	G	1.07	1.04-1.11	8.66309e-05
MAPTb	rs199515	17	46779275	MAPT	rs56328224	C	G	1.09	1.01-1.17	0.0193461
MAPTb	rs199515	17	46779275	MAPT	rs9468	C	G	1.09	1.01-1.18	0.0218646
ABCA7	rs12151021	19	1050875	/	/	G	A	0.87	0.84-0.9	8.98081e-20
ABCA7	rs12151021	19	1050875	ABCA7	rs112131072	G	A	0.87	0.84-0.9	4.59891e-20
ABCA7	rs12151021	19	1050875	KLF16	rs149080927	G	A	0.87	0.84-0.9	1.0716e-19
ABCA7	rs112131072f	19	1066626	/	/	A	AGACGGACAGGGCCC	0.91	0.87-0.95	2.90318e-05
ABCA7	rs112131072f	19	1066626	ABCA7	rs12151021	A	AGACGGACAGGGCCC	0.9	0.86-0.95	1.43607e-05
ABCA7	rs112131072f	19	1066626	KLF16	rs149080927	A	AGACGGACAGGGCCC	0.91	0.87-0.95	2.64015e-05
KLF16	rs149080927	19	1854254	/	/	GC	G	0.94	0.91-0.97	4.09475e-05
KLF16	rs149080927	19	1854254	ABCA7	rs12151021	GC	G	0.94	0.91-0.97	4.85418e-05
KLF16	rs149080927	19	1854254	ABCA7	rs112131072	GC	G	0.94	0.91-0.97	3.83337e-05
APP	rs2154481	21	26101558	/	/	T	C	1.06	1.03-1.09	1.92616e-05
APP	rs2154481	21	26101558	ADAMTS1	rs2830489	T	C	1.06	1.03-1.09	2.28856e-05
ADAMTS1	rs2830489	21	26775872	/	/	T	C	0.93	0.9-0.96	1.93065e-06
ADAMTS1	rs2830489	21	26775872	APP	rs2154481	T	C	0.93	0.9-0.96	2.3554e-06
aLinkage disequilibrium is r2=0.22 between rs10437655 and rs34467936; bLinkage disequilibrium is r2=0.96 between rs56328224 and rs9468, r2=0.76 between rs56328224 and rs199515, and r2=0.79 between rs9468 and rs199515; cIndex variant for the OARD1 locus in Kunkle et al, Nat Genet. 2019;51(3):414–30; dIndex variant for the TRIP4 locus in Ruiz et al, Transl Psychiatry. 2014;4(2); eIndex variant for …

## Sheet: Supplementary Table 5
			Supplementary Table 5: Summary of association results in Stage I, Stage II and Stage I + II for known and new loci with a genome-wide significant signal
Varianta	Chr.b	Positionc	Gened	Known locus	Minor/Major allele	MAFe	Stage I		Stage II	Replication stage	Stage I + II
							App. ORf	Pg	ORh	Pg	App. ORf	Ph	I2 (%)i	Pj
rs141749679	1	109345810	SORT1	New	C/T	0.0038	1.37 (1.19-1.57)	7.993e-06	1.41 (1.17-1.7)	0.0002356	1.38 (1.24-1.54)	7.542e-09	0	0.9019
rs679515	1	207577223	CR1	CR1	T/C	0.1877	1.13 (1.11-1.16)	5.151e-33	1.12 (1.09-1.16)	1.513e-14	1.13 (1.11-1.15)	7.162e-46	26.5	0.1632
rs72777026	2	9558882	ADAM17	New	G/A	0.1436	1.06 (1.03-1.08)	1.911e-06	1.06 (1.02-1.1)	0.004143	1.06 (1.04-1.08)	2.719e-08	0	0.8123
rs17020490	2	37304796	PRKD3	New	C/T	0.1446	1.06 (1.03-1.08)	3.293e-06	1.06 (1.03-1.1)	0.0002332	1.06 (1.04-1.08)	3.292e-09	3.8	0.4089
rs143080277	2	105749599	NCK2	New	C/T	0.0051	1.48 (1.31-1.66)	7.885e-11	1.44 (1.17-1.78)	0.000629	1.47 (1.33-1.63)	2.07e-13	11.1	0.3406
rs6733839	2	127135234	BIN1	BIN1	T/C	0.3891	1.18 (1.16-1.2)	6.48e-90	1.16 (1.13-1.18)	2.06e-30	1.17 (1.16-1.19)	6.06e-118	56.7	0.003555
rs139643391	2	202878716	WDR12	New	T/TC	0.1311	0.94 (0.92-0.96)	2.564e-07	0.93 (0.88-0.99)	0.01286	0.94 (0.92-0.96)	1.081e-08	48.5	0.03543
rs10933431	2	233117202	INPP5D	INPP5D	G/C	0.2343	0.92 (0.9-0.94)	1.043e-17	0.96 (0.93-0.99)	0.004701	0.93 (0.92-0.95)	3.621e-18	18.3	0.2543
rs16824536	3	155069722	MME	New	A/G	0.0542	0.92 (0.89-0.95)	3.78e-06	0.92 (0.87-0.97)	0.002752	0.92 (0.89-0.95)	3.629e-08	0	0.5778
rs61762319	3	155084189	MME	New	G/A	0.0263	1.15 (1.1-1.21)	2.142e-08	1.18 (1.08-1.29)	0.0002143	1.16 (1.11-1.21)	2.161e-11	10.7	0.3335
rs3822030	4	993555	IDUA	New	G/T	0.4288	0.95 (0.93-0.97)	5.036e-10	0.96 (0.93-0.99)	0.004308	0.95 (0.94-0.96)	8.286e-12	2.7	0.4199
rs6846529	4	11023507	CLNK	CLNK/HS3ST1	C/T	0.2826	1.07 (1.05-1.09)	1.252e-13	1.06 (1.03-1.09)	3.157e-05	1.07 (1.05-1.08)	2.202e-17	41.3	0.04771
rs2245466	4	40197226	RHOH	New	G/C	0.3431	1.05 (1.03-1.07)	3.052e-07	1.05 (1.02-1.07)	0.001053	1.05 (1.03-1.06)	1.222e-09	14.3	0.2937
rs112403360	5	14724304	ANKH	New	A/T	0.0727	1.08 (1.04-1.11)	3.415e-06	1.14 (1.07-1.21)	4.632e-05	1.09 (1.06-1.12)	2.272e-09	50.4	0.01585
rs62374257	5	86927378	COX7C	New	C/T	0.2295	1.07 (1.05-1.09)	1.414e-13	1.06 (1.02-1.1)	0.001957	1.07 (1.05-1.09)	1.375e-15	42.8	0.04516
rs871269	5	151052827	TNIP1	New	T/C	0.3264	0.96 (0.94-0.98)	3.417e-06	0.96 (0.93-0.98)	0.0006575	0.96 (0.95-0.97)	8.669e-09	52.2	0.00963
rs113706587	5	180201150	RASGEF1C	New	A/G	0.1103	1.1 (1.07-1.13)	3.38e-12	1.09 (1.05-1.13)	1.297e-05	1.09 (1.07-1.12)	2.222e-16	0	0.8625
rs6605556	6	32615322	HLA-DQA1	HLA	G/A	0.1613	0.91 (0.89-0.93)	1.049e-17	0.94 (0.9-0.97)	0.0005833	0.91 (0.9-0.93)	7.067e-20	6.5	0.3812
rs10947943	6	41036354	UNC5CL	TREM2	A/G	0.142	0.95 (0.93-0.97)	6.213e-06	0.93 (0.9-0.96)	2.978e-05	0.94 (0.93-0.96)	1.131e-09	3.5	0.4124
rs143332484	6	41161469	TREM2	TREM2	T/C	0.0126	1.4 (1.3-1.5)	6.035e-19	1.44 (1.26-1.65)	7.078e-08	1.41 (1.32-1.5)	2.781e-25	59.4	0.002403
rs75932628	6	41161514	TREM2	TREM2	T/C	0.0031	2.42 (2.06-2.84)	1.394e-27	2.3 (1.8-2.94)	2.339e-11	2.39 (2.09-2.73)	2.526e-37	0	0.6902
rs60755019	6	41181270	TREML2	TREM2	G/A	0.0042	1.55 (1.32-1.83)	1.78e-07	1.51 (1.02-2.25)	0.04089	1.55 (1.33-1.8)	2.071e-08	49.9	0.07582
rs7767350	6	47517390	CD2AP	CD2AP	T/C	0.2709	1.06 (1.05-1.08)	5.046e-12	1.1 (1.07-1.13)	2.954e-12	1.08 (1.06-1.09)	7.944e-22	0	0.8699
rs785129	6	114291731	HS3ST5	New	T/C	0.3502	1.05 (1.03-1.06)	2.938e-07	1.04 (1.01-1.07)	0.002107	1.04 (1.03-1.06)	2.396e-09	3.7	0.4099
rs6943429	7	7817263	UMAD1	New	T/C	0.4205	1.04 (1.03-1.06)	2.979e-07	1.05 (1.03-1.08)	7.455e-05	1.05 (1.03-1.06)	1.031e-10	46.6	0.02443
rs10952097	7	8204382	ICA1	New	T/C	0.1136	1.07 (1.04-1.1)	3.282e-07	1.07 (1.02-1.12)	0.005947	1.07 (1.05-1.1)	6.814e-09	50.7	0.01506
rs13237518	7	12229967	TMEM106B	New	A/C	0.4115	0.96 (0.94-0.98)	5.125e-07	0.95 (0.93-0.97)	1.582e-05	0.96 (0.94-0.97)	4.881e-11	47	0.02278
rs1160871	7	28129126	JAZF1	New	G/GTCTT	0.2223	0.95 (0.93-0.97)	1.118e-07	0.95 (0.91-1)	0.02955	0.95 (0.93-0.97)	9.834e-09	0	0.8841
rs6966331	7	37844191	EPDR1	NME8	T/C	0.3494	0.96 (0.95-0.98)	4.807e-06	0.95 (0.92-0.97)	1.361e-05	0.96 (0.94-0.97)	4.635e-10	0	0.5085
rs76928645	7	54873635	SEC61G	New	T/C	0.1033	0.93 (0.9-0.95)	1.506e-08	0.94 (0.91-0.98)	0.002315	0.93 (0.91-0.95)	1.62e-10	15.6	0.2793
rs7384878	7	100334426	SPDYE3	ZCWPW1/NYAP1	C/T	0.31	0.93 (0.91-0.94)	2.133e-18	0.92 (0.9-0.95)	7.409e-10	0.92 (0.91-0.94)	1.061e-26	0	0.6531
rs11771145	7	143413669	EPHA1	EPHA1	A/G	0.3476	0.94 (0.93-0.96)	1.292e-12	0.96 (0.94-0.99)	0.002293	0.95 (0.93-0.96)	3.302e-14	53.1	0.009941
rs1065712	8	11844613	CTSB	New	C/G	0.053	1.11 (1.07-1.16)	5.462e-09	1.06 (1.01-1.11)	0.02528	1.09 (1.06-1.12)	1.942e-09	31.1	0.1274
rs73223431	8	27362470	PTK2B	PTK2B	T/C	0.3694	1.07 (1.05-1.09)	5.336e-15	1.07 (1.05-1.1)	1.17e-08	1.07 (1.06-1.08)	4.03e-22	0	0.6688
rs11787077	8	27607795	CLU	CLU	T/C	0.392	0.9 (0.89-0.92)	2.429e-33	0.92 (0.89-0.94)	6.602e-13	0.91 (0.9-0.92)	1.701e-44	22.5	0.2041
rs34173062	8	144103704	SHARPIN	New	A/G	0.0814	1.12 (1.09-1.16)	2.934e-12	1.14 (1.08-1.21)	1.023e-05	1.13 (1.09-1.16)	1.716e-16	40.1	0.05987
rs1800978	9	104903697	ABCA1	New	G/C	0.13	1.07 (1.05-1.1)	1.608e-08	1.04 (1.01-1.08)	0.01653	1.06 (1.04-1.08)	1.585e-09	24.7	0.1816
rs7912495	10	11676714	USP6NL	ECHDC3	G/A	0.4619	1.06 (1.04-1.08)	2.866e-12	1.07 (1.04-1.09)	5.022e-08	1.06 (1.05-1.08)	9.743e-19	13.4	0.303
rs7068231	10	60025170	ANK3	New	T/G	0.4026	0.95 (0.94-0.97)	6.789e-09	0.95 (0.92-0.97)	9.673e-06	0.95 (0.94-0.96)	3.321e-13	0	0.5295
rs6586028	10	80494228	TSPAN14	New	C/T	0.1964	0.92 (0.91-0.94)	1.329e-14	0.93 (0.91-0.96)	2.51e-06	0.93 (0.91-0.94)	1.971e-19	0	0.544
rs6584063	10	96266650	BLNK	New	G/A	0.0435	0.89 (0.86-0.93)	1.837e-07	0.88 (0.83-0.94)	8.257e-05	0.89 (0.86-0.92)	6.729e-11	0	0.935
rs7908662	10	122413396	PLEKHA1	New	G/A	0.4674	0.96 (0.95-0.98)	3.296e-06	0.96 (0.93-0.98)	0.000171	0.96 (0.95-0.97)	2.593e-09	0	0.4871
rs10437655	11	47370397	SPI1	CELF1/SPI1	A/G	0.3987	1.06 (1.04-1.08)	8.211e-12	1.05 (1.02-1.08)	0.001517	1.06 (1.04-1.07)	5.282e-14	12.9	0.3125
rs1582763	11	60254475	MS4A4A	MS4A	A/G	0.371	0.92 (0.9-0.93)	1.654e-24	0.89 (0.87-0.91)	2.873e-20	0.91 (0.9-0.92)	3.738e-42	33.5	0.1005
rs3851179	11	86157598	EED	PICALM	T/C	0.3584	0.9 (0.89-0.91)	6.496e-36	0.91 (0.89-0.93)	4.292e-14	0.9 (0.89-0.92)	2.952e-48	38.2	0.0659
rs74685827	11	121482368	SORL1	SORL1	G/T	0.0186	1.22 (1.15-1.29)	8.628e-11	1.11 (1.01-1.23)	0.03645	1.19 (1.13-1.25)	2.812e-11	0	0.7323
rs11218343	11	121564878	SORL1	SORL1	C/T	0.039	0.85 (0.81-0.88)	1.01e-14	0.82 (0.77-0.88)	1.764e-08	0.84 (0.81-0.87)	1.4e-21	2.9	0.4194
rs6489896	12	113281983	TPCN1	New	C/T	0.0764	1.08 (1.04-1.11)	2.54e-06	1.08 (1.04-1.12)	0.0001777	1.08 (1.05-1.1)	1.799e-09	28.1	0.1472
rs17125924	14	52924962	FERMT2	FERMT2	G/A	0.0892	1.09 (1.06-1.12)	5.819e-10	1.11 (1.07-1.16)	2.072e-07	1.1 (1.07-1.12)	8.324e-16	0	0.9153
rs7401792	14	92464917	SLC24A4	SLC24A4/RIN3	G/A	0.3709	1.04 (1.02-1.06)	7.147e-06	1.04 (1.01-1.07)	0.001911	1.04 (1.02-1.05)	4.826e-08	0	0.9133
rs12590654	14	92472511	SLC24A4	SLC24A4/RIN3	A/G	0.3279	0.93 (0.92-0.95)	2.077e-15	0.94 (0.91-0.96)	3.548e-07	0.93 (0.92-0.95)	4.25e-21	0	0.7488
rs7157106	14	105761758	IGH gene cluster	New	A/G	0.3605	1.06 (1.04-1.08)	1.456e-07	1.04 (1-1.08)	0.03488	1.05 (1.03-1.07)	1.991e-08	0	0.537
rs10131280	14	106665591	IGH gene cluster	New	A/G	0.1325	0.94 (0.91-0.96)	1.982e-07	0.94 (0.91-0.97)	0.0005421	0.94 (0.92-0.96)	4.261e-10	0	0.9766
rs8025980	15	50701814	SPPL2A	SPPL2A	G/A	0.3448	0.96 (0.95-0.98)	6.089e-06	0.94 (0.91-0.97)	0.0002963	0.96 (0.94-0.97)	1.321e-08	19.2	0.2439
rs602602	15	58764824	MINDY2	ADAM10	A/T	0.2795	0.94 (0.92-0.96)	9.654e-12	0.95 (0.92-0.97)	3.905e-05	0.94 (0.93-0.96)	2.074e-15	18	0.2528
rs117618017	15	63277703	APH1B	APH1B	T/C	0.1439	1.12 (1.09-1.15)	1.746e-21	1.09 (1.05-1.13)	1.206e-05	1.11 (1.09-1.13)	2.151e-25	0	0.5039
rs3848143	15	64131307	SNX1	New	G/A	0.2199	1.05 (1.03-1.07)	1.097e-06	1.07 (1.04-1.1)	1.114e-05	1.05 (1.04-1.07)	8.412e-11	0	0.6152
rs12592898	15	78936857	CTSH	New	A/G	0.1327	0.94 (0.92-0.97)	1.278e-06	0.94 (0.91-0.98)	0.0008692	0.94 (0.92-0.96)	4.175e-09	0	0.4766
rs1140239	16	30010081	DOC2A	New	T/C	0.3789	0.94 (0.93-0.96)	4.613e-12	0.96 (0.92-0.99)	0.01368	0.94 (0.93-0.96)	2.586e-13	0	0.8446
rs889555	16	31111250	BCKDK	KAT8	T/C	0.281	0.95 (0.93-0.96)	1.03e-09	0.96 (0.94-0.99)	0.003064	0.95 (0.94-0.97)	1.962e-11	1.4	0.4346
rs4985556	16	70660097	IL34	IL34	A/C	0.1148	1.06 (1.03-1.09)	5.649e-06	1.09 (1.05-1.13)	1.205e-05	1.07 (1.05-1.09)	5.983e-10	23.8	0.1902
rs450674	16	79574511	MAF	New	C/T	0.3728	0.96 (0.94-0.97)	1.065e-07	0.98 (0.95-1)	0.0431	0.96 (0.95-0.98)	3.162e-08	18.6	0.2454
rs12446759	16	81739398	PLCG2	PLCG2	G/A	0.403	0.94 (0.93-0.96)	3.596e-12	0.96 (0.94-0.99)	0.003409	0.95 (0.94-0.96)	1.217e-13	36.9	0.07481
rs72824905	16	81908423	PLCG2	PLCG2	G/C	0.0078	0.74 (0.67-0.81)	2.664e-10	0.78 (0.64-0.94)	0.008146	0.74 (0.68-0.81)	8.476e-12	0	0.6207
rs16941239	16	86420604	FOXF1	New	A/T	0.0288	1.13 (1.07-1.19)	2.929e-06	1.12 (1.05-1.21)	0.001198	1.13 (1.08-1.17)	1.287e-08	0	0.647
rs56407236	16	90103687	PRDM7	New	A/G	0.0693	1.12 (1.08-1.15)	1.283e-11	1.11 (1.05-1.17)	0.0001093	1.11 (1.08-1.14)	6.469e-15	0	0.6757
rs35048651	17	1728046	WDR81	New	T/TGAG	0.2137	1.05 (1.03-1.07)	4.792e-07	1.11 (1.06-1.16)	4.108e-06	1.06 (1.04-1.08)	7.668e-11	0	0.4427
rs7225151	17	5233752	SCIMP	SCIMP/RABEP1	A/G	0.1241	1.09 (1.06-1.12)	2.603e-12	1.05 (1.01-1.08)	0.007752	1.08 (1.05-1.1)	4.125e-13	30.1	0.1296
rs2242595	17	18156140	MYO15A	New	A/G	0.1117	0.94 (0.92-0.97)	4.554e-06	0.93 (0.9-0.96)	5.159e-05	0.94 (0.92-0.96)	1.111e-09	0	0.9962
rs5848	17	44352876	GRN	New	T/C	0.2886	1.07 (1.05-1.09)	1.756e-12	1.08 (1.06-1.11)	1.463e-09	1.07 (1.06-1.09)	2.383e-20	12.8	0.3097
rs199515	17	46779275	WNT3	MAPT	G/C	0.2194	0.94 (0.93-0.96)	5.97e-09	0.93 (0.9-0.96)	2.782e-05	0.94 (0.93-0.96)	9.335e-13	59.4	0.002363
rs616338	17	49219935	ABI3	ABI3	T/C	0.0122	1.34 (1.24-1.45)	5.379e-13	1.23 (1.05-1.44)	0.009366	1.32 (1.23-1.42)	2.818e-14	28.2	0.1539
rs2526377	17	58332680	TSPOAP1	TSPOAP1	G/A	0.4449	0.96 (0.94-0.97)	4.107e-08	0.95 (0.92-0.97)	6.714e-06	0.95 (0.94-0.97)	1.576e-12	53.8	0.00698
rs4277405	17	63471557	ACE	ACE	C/T	0.3837	0.93 (0.92-0.95)	7.237e-16	0.95 (0.92-0.97)	1.596e-05	0.94 (0.93-0.95)	8.804e-20	0	0.8857
rs12151021	19	1050875	ABCA7	ABCA7	A/G	0.3357	1.11 (1.09-1.13)	4.089e-30	1.09 (1.06-1.12)	2.356e-09	1.1 (1.09-1.12)	1.594e-37	46.5	0.02867
rs149080927	19	1854254	KLF16	New	G/GC	0.4802	1.05 (1.04-1.07)	6.143e-09	1.04 (1.01-1.08)	0.02296	1.05 (1.04-1.07)	5.094e-10	0	0.6427
rs9304690	19	49950060	SIGLEC11	New	T/C	0.2398	1.05 (1.03-1.07)	6.362e-06	1.06 (1.03-1.09)	0.0001664	1.05 (1.03-1.07)	4.744e-09	13.2	0.3057
rs587709	19	54267597	LILRB2	New	C/T	0.3251	1.06 (1.04-1.08)	3.877e-08	1.05 (1.02-1.08)	0.0002205	1.05 (1.04-1.07)	3.63e-11	42.9	0.04478
rs1358782	20	413334	RBCK1	New	A/G	0.246	0.95 (0.94-0.97)	1.855e-06	0.96 (0.93-0.98)	0.002355	0.95 (0.94-0.97)	1.552e-08	35.4	0.09964
rs6014724	20	56423488	CASS4	CASS4	G/A	0.0898	0.89 (0.86-0.91)	4.837e-16	0.89 (0.85-0.94)	1.558e-06	0.89 (0.87-0.91)	4.129e-21	0	0.6311
rs6742	20	63743088	SLC2A4RG	New	T/C	0.221	0.95 (0.93-0.97)	2.488e-06	0.94 (0.91-0.97)	0.0002216	0.95 (0.93-0.97)	2.581e-09	0	0.9772
rs2154481	21	26101558	APP	New	C/T	0.4764	0.95 (0.94-0.97)	1.017e-09	0.96 (0.93-0.98)	0.0002152	0.95 (0.94-0.97)	9.998e-13	0	0.4726
rs2830489	21	26775872	ADAMTS1	ADAMTS1	T/C	0.2809	0.95 (0.93-0.96)	1.718e-09	0.97 (0.94-0.99)	0.01277	0.95 (0.94-0.97)	1.686e-10	27.7	0.1515
aReference SNP (rs) number according to dbSNP build 153; bChromosome; cGRCh38 assembly; dNearest protein coding gene according to Gencode release 33; eWeighted average of minor allele frequency across discovery studies; fApproximate odds-ratio calculated with respect to the minor allele and corresponding 95% confidence interval; gP value; hOdds-ratio calculated with respect to the minor allele an…

## Sheet: Supplementary Table 6
Supplementary Table 6: Loci with P value < 5x10-8 in the Stage I + II analysis but with negative follow-up results in Stage II
Varianta	Chr.b	Positionc	Gened	Known locus	Minor/major allele	MAFe	Stage I		Stage II		Stage I + II
							App. OR (95% CI)f	Pg	OR (95% CI)h	Pg	App. OR (95% CI)f	Pg	I2 (%)i	Pj
rs11591206	1	161141573	DEDD	ADAMTS4	T/C	0.3012	1.05 (1.03-1.07)	2.326e-08	1.02 (0.99-1.06)	0.1768	1.04 (1.03-1.06)	2.481e-08	33.9	0.1035
rs535347112	4	139594965	SETD7	NA	T/C	0.0013	2.15 (1.63-2.83)	5.789e-08	1.51 (0.81-2.78)	0.1926	2.02 (1.57-2.6)	4.179e-08	8	0.3609
rs13276936	8	94983473	NDUFAF6	NA	T/C	0.4662	1.05 (1.03-1.07)	2.828e-09	1.02 (1-1.05)	0.06075	1.04 (1.03-1.05)	2.32e-09	23	0.199
rs138799625	15	49972642	ATP8B4	NA	T/C	0.0091	1.33 (1.22-1.46)	5.117e-10	1.11 (0.94-1.32)	0.2112	1.28 (1.18-1.39)	1.255e-09	0	0.6877
rs58840546	17	7560327	TNFSF12-TNFSF13;TNFSF13	NA	T/TCAA	0.0632	0.91 (0.88-0.95)	2.121e-07	0.93 (0.86-1.01)	0.08069	0.92 (0.89-0.95)	4.872e-08	8.7	0.3618
rs112131072k	19	1066626	AC004151.1	ABCA7	A/AGACGGACAGGGCCC	0.1097	0.91 (0.88-0.93)	2.405e-11	0.99 (0.94-1.03)	0.5727	0.93 (0.91-0.95)	1.581e-09	40.8	0.08552
aReference SNP (rs) number according to dbSNP build 153; bChromosome; cGRCh38 assembly; dNearest protein coding gene according to Gencode release 33; eWeighted average of minor allele frequency across discovery studies; fApproximate odds-ratio calculated with respect to the minor allele and the corresponding 95% confidence interval; gP value; hOdds-ratio calculated with respect to the minor allel…

## Sheet: Supplementary Table 7
Supplementary Table 7: Comparison of results from Stage I, the diagnosed cases only analysis (Stage I restricted to clinically-diagnosed cases) and the UK Biobank analysis.
Varianta	Chr.b	Positionc	Nearest gened	Previous locus name	EA/OAe	Stage I			Diagnosed cases only analysis			UK Biobank
						App. OR (95% CI)f	Pg		OR (95% CI)h	Pg		App. OR (95% CI)f	Pg
rs141749679	1	109345810	SORT1	New	C/T	1.37 (1.19-1.57)	7.993e-06		1.37 (1.17-1.61)	8.63e-05		1.32 (1.03-1.68)	0.0261145
rs679515	1	207577223	CR1	CR1	T/C	1.13 (1.11-1.16)	5.151e-33		1.14 (1.11-1.17)	1.062e-26		1.1 (1.06-1.14)	6.06138e-08
rs72777026	2	9558882	ADAM17	New	G/A	1.06 (1.03-1.08)	1.911e-06		1.06 (1.03-1.09)	4.025e-05		1.07 (1.03-1.11)	0.000677876
rs17020490	2	37304796	PRKD3	New	C/T	1.06 (1.03-1.08)	3.293e-06		1.06 (1.03-1.09)	2.965e-05		1.03 (0.99-1.07)	0.11276
rs143080277	2	105749599	NCK2	New	C/T	1.48 (1.31-1.66)	7.885e-11		1.41 (1.23-1.61)	6.444e-07		1.56 (1.25-1.93)	6.2688e-05
rs6733839	2	127135234	BIN1	BIN1	T/C	1.18 (1.16-1.2)	6.48e-90		1.19 (1.16-1.21)	7.974e-68		1.17 (1.14-1.20)	1.15871e-27
rs139643391	2	202878716	WDR12	New	T/TC	0.94 (0.92-0.96)	2.564e-07		0.94 (0.91-0.97)	2.13e-05		0.92 (0.89-0.96)	0.00010382
rs10933431	2	233117202	INPP5D	INPP5D	G/C	0.92 (0.9-0.94)	1.043e-17		0.92 (0.9-0.94)	2.062e-12		0.92 (0.89-0.95)	6.337e-07
rs16824536	3	155069722	MME	New	A/G	0.92 (0.89-0.95)	3.78e-06		0.92 (0.88-0.96)	0.0001482		0.91 (0.86-0.96)	0.00119585
rs61762319	3	155084189	MME	New	G/A	1.15 (1.1-1.21)	2.142e-08		1.17 (1.11-1.25)	1.624e-07		1.12 (1.03-1.22)	0.00543673
rs3822030	4	993555	IDUA	New	G/T	0.95 (0.93-0.97)	5.036e-10		0.95 (0.93-0.96)	7.371e-09		0.97 (0.95-1.00)	0.0435626
rs6846529	4	11023507	CLNK	CLNK/HS3ST1	C/T	1.07 (1.05-1.09)	1.252e-13		1.05 (1.03-1.08)	6.789e-07		1.09 (1.06-1.12)	2.88824e-08
rs2245466	4	40197226	RHOH	New	G/C	1.05 (1.03-1.07)	3.052e-07		1.06 (1.03-1.08)	6.206e-07		1.04 (1.01-1.07)	0.0199931
rs112403360	5	14724304	ANKH	New	A/T	1.08 (1.04-1.11)	3.415e-06		1.09 (1.05-1.13)	1.978e-06		1.04 (0.99-1.09)	0.148952
rs62374257	5	86927378	COX7C	New	C/T	1.07 (1.05-1.09)	1.414e-13		1.08 (1.05-1.1)	1.307e-10		1.06 (1.02-1.09)	0.000527755
rs871269	5	151052827	TNIP1	New	T/C	0.96 (0.94-0.98)	3.417e-06		0.97 (0.95-0.99)	0.003054		0.94 (0.91-0.96)	5.64245e-06
rs113706587	5	180201150	RASGEF1C	New	A/G	1.1 (1.07-1.13)	3.38e-12		1.1 (1.07-1.14)	4.487e-10		1.08 (1.03-1.13)	0.00110191
rs6605556	6	32615322	HLA-DQA1	HLA	G/A	0.91 (0.89-0.93)	1.049e-17		0.92 (0.89-0.94)	3.813e-10		0.89 (0.86-0.92)	1.91007e-10
rs10947943	6	41036354	UNC5CL	TREM2	A/G	0.95 (0.93-0.97)	6.213e-06		0.95 (0.92-0.97)	0.0001127		0.95 (0.91-0.99)	0.00728442
rs143332484	6	41161469	TREM2	TREM2	T/C	1.4 (1.3-1.5)	6.035e-19		1.39 (1.28-1.51)	2.377e-14		1.39 (1.21-1.60)	2.01461e-06
rs75932628	6	41161514	TREM2	TREM2	T/C	2.42 (2.06-2.84)	1.394e-27		2.48 (2.06-2.99)	1.035e-21		2.57 (1.94-3.40)	4.14246e-11
rs60755019	6	41181270	TREML2	TREM2	G/A	1.55 (1.32-1.83)	1.78e-07		1.51 (1.24-1.83)	3.175e-05		1.32 (1.03-1.69)	0.0263208
rs7767350	6	47517390	CD2AP	CD2AP	T/C	1.06 (1.05-1.08)	5.046e-12		1.06 (1.04-1.08)	5.826e-08		1.06 (1.03-1.09)	0.000279625
rs785129	6	114291731	HS3ST5	New	T/C	1.05 (1.03-1.06)	2.938e-07		1.04 (1.02-1.06)	0.0001179		1.05 (1.02-1.08)	0.000789127
rs6943429	7	7817263	UMAD1	New	T/C	1.04 (1.03-1.06)	2.979e-07		1.06 (1.04-1.08)	3.691e-09		1.01 (0.98-1.04)	0.516787
rs10952097	7	8204382	ICA1	New	T/C	1.07 (1.04-1.1)	3.282e-07		1.07 (1.04-1.11)	3.254e-05		1.06 (1.01-1.11)	0.0090286
rs13237518	7	12229967	TMEM106B	New	A/C	0.96 (0.94-0.98)	5.125e-07		0.96 (0.95-0.98)	0.0002103		0.95 (0.92-0.97)	0.000102968
rs1160871	7	28129126	JAZF1	New	G/GTCTT	0.95 (0.93-0.97)	1.118e-07		0.94 (0.92-0.97)	1.3e-06		0.96 (0.93-0.99)	0.00894028
rs6966331	7	37844191	EPDR1	NME8	T/C	0.96 (0.95-0.98)	4.807e-06		0.95 (0.93-0.97)	5.256e-07		0.98 (0.95-1.01)	0.112303
rs76928645	7	54873635	SEC61G	New	T/C	0.93 (0.9-0.95)	1.506e-08		0.94 (0.91-0.97)	3.276e-05		0.91 (0.87-0.95)	4.51558e-05
rs7384878	7	100334426	SPDYE3	ZCWPW1/NYAP1	C/T	0.93 (0.91-0.94)	2.133e-18		0.94 (0.92-0.95)	1.374e-10		0.91 (0.89-0.94)	5.29111e-10
rs11771145	7	143413669	EPHA1	EPHA1	A/G	0.94 (0.93-0.96)	1.292e-12		0.93 (0.91-0.95)	1.34e-12		0.97 (0.94-0.99)	0.0159467
rs1065712	8	11844613	CTSB	New	C/G	1.11 (1.07-1.16)	5.462e-09		1.13 (1.08-1.17)	2.725e-08		1.07 (1.00-1.14)	0.0456344
rs73223431	8	27362470	PTK2B	PTK2B	T/C	1.07 (1.05-1.09)	5.336e-15		1.07 (1.05-1.09)	2.084e-11		1.06 (1.03-1.09)	1.8159e-05
rs11787077	8	27607795	CLU	CLU	T/C	0.9 (0.89-0.92)	2.429e-33		0.9 (0.88-0.92)	6.268e-28		0.92 (0.90-0.95)	1.97632e-09
rs34173062	8	144103704	SHARPIN	New	A/G	1.12 (1.09-1.16)	2.934e-12		1.12 (1.08-1.16)	2.622e-09		1.12 (1.06-1.18)	0.000105901
rs1800978	9	104903697	ABCA1	New	G/C	1.07 (1.05-1.1)	1.608e-08		1.07 (1.04-1.1)	6.828e-07		1.05 (1.01-1.10)	0.014998
rs7912495	10	11676714	USP6NL	ECHDC3	G/A	1.06 (1.04-1.08)	2.866e-12		1.06 (1.04-1.08)	1.518e-08		1.05 (1.02-1.08)	0.000204866
rs7068231	10	60025170	ANK3	New	T/G	0.95 (0.94-0.97)	6.789e-09		0.96 (0.94-0.97)	5.739e-06		0.96 (0.93-0.98)	0.00111445
rs6586028	10	80494228	TSPAN14	New	C/T	0.92 (0.91-0.94)	1.329e-14		0.92 (0.9-0.95)	1.309e-10		0.93 (0.90-0.96)	9.65375e-06
rs6584063	10	96266650	BLNK	New	G/A	0.89 (0.86-0.93)	1.837e-07		0.89 (0.85-0.94)	1.048e-05		0.92 (0.86-0.98)	0.0150788
rs7908662	10	122413396	PLEKHA1	New	G/A	0.96 (0.95-0.98)	3.296e-06		0.96 (0.95-0.98)	9.888e-05		0.97 (0.94-0.99)	0.0144076
rs10437655	11	47370397	SPI1	CELF1	A/G	1.06 (1.04-1.08)	8.211e-12		1.06 (1.04-1.08)	2.644e-10		1.03 (1.00-1.06)	0.024127
rs1582763	11	60254475	MS4A4A	MS4A4A	A/G	0.92 (0.9-0.93)	1.654e-24		0.91 (0.9-0.93)	3.637e-20		0.93 (0.90-0.95)	1.60861e-07
rs3851179	11	86157598	EED	PICALM	T/C	0.9 (0.89-0.91)	6.496e-36		0.89 (0.88-0.91)	2.71e-29		0.93 (0.90-0.95)	3.92197e-08
rs74685827	11	121482368	SORL1	SORL1	G/T	1.22 (1.15-1.29)	8.628e-11		1.2 (1.12-1.29)	2.64e-07		1.18 (1.07-1.30)	0.000628816
rs11218343	11	121564878	SORL1	SORL1	C/T	0.85 (0.81-0.88)	1.01e-14		0.85 (0.81-0.89)	9.767e-11		0.83 (0.77-0.89)	1.10049e-07
rs6489896	12	113281983	TPCN1	New	C/T	1.08 (1.04-1.11)	2.54e-06		1.08 (1.05-1.12)	9.606e-06		1.05 (1.00-1.10)	0.075511
rs17125924	14	52924962	FERMT2	FERMT2	G/A	1.09 (1.06-1.12)	5.819e-10		1.09 (1.06-1.13)	2.432e-07		1.1 (1.05-1.15)	9.49924e-05
rs7401792	14	92464917	SLC24A4	SLC24A4/RIN3	G/A	1.04 (1.02-1.06)	7.147e-06		1.04 (1.02-1.06)	2.622e-05		1.02 (0.99-1.05)	0.182239
rs12590654	14	92472511	SLC24A4	SLC24A4/RIN3	A/G	0.93 (0.92-0.95)	2.077e-15		0.93 (0.91-0.95)	1.518e-12		0.94 (0.91-0.97)	1.86549e-05
rs7157106	14	105761758	IGH gene cluster	New	A/G	1.06 (1.04-1.08)	1.456e-07		1.07 (1.04-1.1)	1.076e-06		1.04 (1.01-1.07)	0.00753025
rs10131280	14	106665591	IGH gene cluster	New	A/G	0.94 (0.91-0.96)	1.982e-07		0.93 (0.91-0.96)	4.569e-06		0.96 (0.92-1.00)	0.0359247
rs8025980	15	50701814	SPPL2A	SPPL2A	G/A	0.96 (0.95-0.98)	6.089e-06		0.96 (0.94-0.98)	7.083e-05		0.95 (0.93-0.98)	0.000944886
rs602602	15	58764824	MINDY2	ADAM10	A/T	0.94 (0.92-0.96)	9.654e-12		0.93 (0.92-0.95)	3.693e-10		0.95 (0.93-0.98)	0.00142643
rs117618017	15	63277703	APH1B	APH1B	T/C	1.12 (1.09-1.15)	1.746e-21		1.13 (1.09-1.16)	3.178e-17		1.1 (1.06-1.15)	9.94546e-07
rs3848143	15	64131307	SNX1	New	G/A	1.05 (1.03-1.07)	1.097e-06		1.05 (1.03-1.08)	8.515e-06		1.03 (1.00-1.06)	0.0835828
rs12592898	15	78936857	CTSH	New	A/G	0.94 (0.92-0.97)	1.278e-06		0.95 (0.92-0.98)	0.0004233		0.93 (0.89-0.96)	0.00015519
rs1140239	16	30010081	DOC2A	New	T/C	0.94 (0.93-0.96)	4.613e-12		0.94 (0.93-0.96)	2.563e-08		0.94 (0.92-0.97)	3.16998e-05
rs889555	16	31111250	BCKDK	KAT8	T/C	0.95 (0.93-0.96)	1.03e-09		0.96 (0.94-0.98)	1.949e-05		0.93 (0.90-0.96)	1.11703e-06
rs4985556	16	70660097	IL34	IL34	A/C	1.06 (1.03-1.09)	5.649e-06		1.07 (1.04-1.1)	2.22e-05		1.05 (1.00-1.09)	0.0301564
rs450674	16	79574511	MAF	New	C/T	0.96 (0.94-0.97)	1.065e-07		0.95 (0.93-0.96)	2.653e-08		0.97 (0.94-0.99)	0.016871
rs12446759	16	81739398	PLCG2	PLCG2	G/A	0.94 (0.93-0.96)	3.596e-12		0.94 (0.92-0.96)	5.049e-10		0.96 (0.93-0.98)	0.00203788
rs72824905	16	81908423	PLCG2	PLCG2	G/C	0.74 (0.67-0.81)	2.664e-10		0.74 (0.66-0.83)	1.258e-07		0.74 (0.63-0.87)	0.000272736
rs16941239	16	86420604	FOXF1	New	A/T	1.13 (1.07-1.19)	2.929e-06		1.1 (1.04-1.17)	0.0008236		1.17 (1.07-1.27)	0.000739613
rs56407236	16	90103687	PRDM7	New	A/G	1.12 (1.08-1.15)	1.283e-11		1.13 (1.09-1.17)	2.384e-10		1.09 (1.03-1.15)	0.00136359
rs35048651	17	1728046	WDR81	New	T/TGAG	1.05 (1.03-1.07)	4.792e-07		1.06 (1.03-1.08)	2.309e-06		1.04 (1.01-1.07)	0.0198814
rs7225151	17	5233752	SCIMP	SCIMP/RABEP1	A/G	1.09 (1.06-1.12)	2.603e-12		1.08 (1.05-1.11)	3.668e-07		1.1 (1.05-1.14)	1.16178e-05
rs2242595	17	18156140	MYO15A	New	A/G	0.94 (0.92-0.97)	4.554e-06		0.95 (0.92-0.98)	0.001614		0.93 (0.89-0.97)	0.00030337
rs5848	17	44352876	GRN	New	T/C	1.07 (1.05-1.09)	1.756e-12		1.06 (1.04-1.09)	1.125e-08		1.07 (1.04-1.10)	1.33085e-05
rs199515	17	46779275	WNT3	MAPT	G/C	0.94 (0.93-0.96)	5.97e-09		0.94 (0.92-0.96)	1.668e-08		0.97 (0.94-1.00)	0.0431428
rs616338	17	49219935	ABI3	ABI3	T/C	1.34 (1.24-1.45)	5.379e-13		1.32 (1.2-1.46)	7.324e-09		1.38 (1.21-1.57)	1.19706e-06
rs2526377	17	58332680	TSPOAP1	TSPOAP1	G/A	0.96 (0.94-0.97)	4.107e-08		0.96 (0.94-0.98)	1.699e-05		0.96 (0.93-0.99)	0.00253181
rs4277405	17	63471557	ACE	ACE	C/T	0.93 (0.92-0.95)	7.237e-16		0.94 (0.92-0.95)	1.923e-11		0.93 (0.90-0.95)	6.00193e-08
rs12151021	19	1050875	ABCA7	ABCA7	A/G	1.11 (1.09-1.13)	4.089e-30		1.12 (1.1-1.15)	1.587e-29		1.06 (1.02-1.10)	0.00108009
rs149080927	19	1854254	KLF16	New	G/GC	1.05 (1.04-1.07)	6.143e-09		1.06 (1.03-1.08)	1.334e-07		1.04 (1.00-1.07)	0.039714
rs9304690	19	49950060	SIGLEC11	New	T/C	1.05 (1.03-1.07)	6.362e-06		1.05 (1.02-1.07)	5.371e-05		1.03 (1.00-1.07)	0.0832429
rs587709	19	54267597	LILRB2	New	C/T	1.06 (1.04-1.08)	3.877e-08		1.07 (1.04-1.09)	4.75e-09		1.02 (0.99-1.06)	0.219193
rs1358782	20	413334	RBCK1	New	A/G	0.95 (0.94-0.97)	1.855e-06		0.94 (0.92-0.96)	1.204e-07		0.98 (0.95-1.02)	0.324635
rs6014724	20	56423488	CASS4	CASS4	G/A	0.89 (0.86-0.91)	4.837e-16		0.88 (0.85-0.91)	2.999e-13		0.92 (0.88-0.96)	0.000446624
rs6742	20	63743088	SLC2A4RG	New	T/C	0.95 (0.93-0.97)	2.488e-06		0.95 (0.93-0.98)	0.0001541		0.95 (0.92-0.98)	0.00301577
rs2154481	21	26101558	APP	New	C/T	0.95 (0.94-0.97)	1.017e-09		0.95 (0.93-0.97)	5.71e-08		0.95 (0.93-0.98)	0.000446048
rs2830489	21	26775872	ADAMTS1	ADAMTS1	T/C	0.95 (0.93-0.96)	1.718e-09		0.95 (0.93-0.97)	2.257e-07		0.96 (0.93-0.99)	0.00671478
aReference SNP (rs) number according to dbSNP build 153; bChromosome; cGRCh38 assembly; dNearest protein coding gene according to Gencode release 33; eEffectallele/Other allele; fApproximate odds-ratio calculated with respect to the effect allele and the corresponding 95% confidence interval; gP value; hOdds-ratio calculated with respect to the effect allele and the corresponding 95% confidence i…

## Sheet: Supplementary Table 8
Supplementary Table 8: HLA alleles associated with AD. HLA alleles with an FDR P value (FDR P) below 0.05 are reported and considered as associated with ADD. In green and red are represented alleles that form distinct haplotypes. DRB1*01:01, DQB1*05:01 and DQA1*01:01 have heterogeneity pvalues below 0.01 but show consistency in results in the most powerful studies (EADB-TOPMed, GR@ACE/DEGESCO, GE…
Allele	Freq	Min Freq	Max Freq	OR	CI	P	FDR P	Het Isq	Phet
DQA1*03:01	0.091	0.072	0.142	0.89	0.86-0.92	7.8 x 10-10	8.6 x 10-8	0	0.751
DQB1*03:02	0.097	0.078	0.15	0.9	0.87-0.93	9.8 x 10-9	5.4 x 10-7	0	0.637
DRB1*01:01	0.102	0.079	0.112	1.09	1.05-1.13	2.6 x 10-6	9.6 x 10-5	66.8	0.004
DQB1*05:01	0.128	0.11	0.132	1.06	1.03-1.10	6.6 x 10-5	1.8 x 10-3	61.1	0.012
DRB1*04:04	0.032	0.016	0.059	0.88	0.82-0.94	1.3 x 10-4	2.8 x 10-3	40.7	0.107
DQA1*01:01	0.117	0.103	0.12	1.06	1.03-1.10	2.7 x 10-4	5.0 x 10-3	68.7	0.002
B*57:01	0.031	0.025	0.041	1.11	1.04-1.18	7.6 x 10-4	2.1 x 10-2	28.5	0.2
A*02:01	0.281	0.242	0.335	1.03	1.01-1.06	3.6 x 10-3	4.9 x 10-2	20.3	0.268
Freq: Allele frequency; Min Freq: minimal frequency: Max Freq: maximal frequency; OR: Odds ratio; CI: Confidence interval; P: P value; FDR P: False Discovery Rate P value; Het Isq: heterogeneity I squared, Phet: heterogenity P value

## Sheet: Supplementary Table 9
Supplementary Table 9: HLA three-locus haplotypes associated with AD. HLA haplotypes with an FDR P value (FDR P) below 0.05 are reported and considered as associated with AD. Haplotype DQA1*01:01~DQB1*05:01~DRB1*01:01 has an heterogeneity pvalue below 0.01 but show consistency in results in the most powerful cohorts (EADB-TOPMed, GR@ACE/DEGESCO, GERAD and EADI). However, excluding this haplotype …
Haplotypes	Freq	Min Freq	Max Freq	OR	CI	P	FDR P	Het Isq	Phet
DQA1*01:01~DQB1*05:01~DRB1*01:01	0.101	0.08	0.111	1.09	1.06-1.14	1.1 x 10-6	3.9 x 10-5	65.3	0.005
DQA1*03:01~DQB1*03:02~DRB1*04:04	0.032	0.017	0.058	0.87	0.82-0.93	9.7 x 10-5	1.7 x 10-3	36.6	0.137
A*01:01~B*57:01~C*06:02	0.014	0.009	0.02	1.15	1.05-1.27	3.8 x 10-3	4.5 x 10-2	36	0.142
Freq: Haplotype frequency; Min Freq: minimal frequency: Max Freq: maximal frequency; OR: Odds ratio; CI: Confidence interval; P: P-value; FDR P: False Discovery Rate P-value; Het Isq: heterogeneity I squared, Phet: heterogenity P-value

[truncated: 38 more sheets: Supplementary Table 10, Supplementary Table 11, Supplementary Table 12, Supplementary Table 13, Supplementary Table 14, Supplementary Table 15, Supplementary Table 16, Supplementary Table 17, Supplementary Table 18, Supplementary Table 19, Supplementary Table 20, Supplementary Table 21, Supplementary Table 22, Supplementary Table 23, Supplementary Table 24, Supplementary Table 25, Supplementary Table 26, Supplementary Table 27, Supplementary Table 28, Supplementary Table 29 …]
